# Supplementary material for: Ring-Finger Protein 126 (RNF126) Promotes Anoikis Resistance and Peritoneal Colonization in Ovarian Cancer
Source: Int J Mol Sci. 2025 Dec 18;26(24):12183. doi: 10.3390/ijms262412183 (PMC12734305; doi:10.3390/ijms262412183)
Supplement: Supplementary file 1 [file ijms-26-12183-s001.zip › Table_S1.xlsx]

## Sheet: Sheet1
gene	log2FoldChange	Adjusted P value
DEFB4B	-14.5256	3.67489e-61
EHF	-10.8693	2.36417e-34
RXFP1	-10.7753	1.7862e-33
DEFB1	-10.2175	1.0671e-29
DEFB4A	-10.1446	9.80328e-20
EPCAM	-10.0793	5.09878e-73
MACROD2	-9.74707	3.19475e-27
MMP7	-9.61715	0
XDH	-9.44873	4.62701e-41
SLC43A3	-9.41362	1.36914e-24
MFAP5	-9.4108	7.14642e-25
RBP4	-9.32267	3.44213e-24
MAL	-9.24317	2.94545e-24
TACSTD2	-9.2388	1.8857e-45
GDA	-9.22545	8.12421e-71
FOLR3	-9.18899	3.91276e-23
HGD	-9.1644	3.744e-38
ALOX5	-9.09627	1.753e-23
ITGB8	-8.94617	1.39465e-29
MSLN	-8.90287	6.72709e-22
TNFRSF11B	-8.83605	1.32296e-35
MT1F	-8.78681	2.6621e-20
CDH1	-8.72565	4.2592e-74
NCALD	-8.62082	2.08425e-20
CD9	-8.47167	3.23652e-19
B3GNT3	-8.46045	6.65998e-26
CPVL	-8.4374	6.63142e-19
MAL2	-8.34034	4.45634e-94
ARHGDIB	-8.23999	2.16369e-18
WNT7A	-8.2256	1.70162e-18
FN1	-8.17592	7.03751e-97
ICAM2	-8.13099	4.95563e-18
GPX7	-8.09451	3.39234e-17
SCEL	-8.08922	9.97888e-18
KCNJ16	-8.06608	1.35362e-17
NEDD9	-8.0168	2.92926e-17
LAPTM5	-7.91844	3.03411e-68
SPON1	-7.87498	5.83459e-22
ADGRF1	-7.81591	4.53587e-16
HLA-DMB	-7.80089	5.70717e-16
COPZ2	-7.78572	3.4193e-16
TRIM2	-7.76376	4.29976e-16
SNRPN	-7.66296	1.35041e-15
IL1RN	-7.64144	4.07789e-15
SLC39A8	-7.62661	1.27624e-15
PRSS8	-7.61225	1.8578e-15
AGR2	-7.60437	1.55825e-45
IFI27	-7.58886	9.82604e-13
HTATIP2	-7.51832	7.13969e-15
GRB7	-7.50117	1.57005e-64
CP	-7.49555	2.08231e-56
SKAP1	-7.48112	9.88511e-15
SOD3	-7.47753	7.57237e-41
NT5C	-7.47302	1.22738e-14
CDC42EP1	-7.45942	2.51334e-14
CCN3	-7.44194	5.97135e-103
NINJ2	-7.39517	7.06707e-12
SLC34A2	-7.34695	9.38119e-23
TSTD1	-7.34577	1.34227e-13
TMPRSS4	-7.33687	8.51029e-14
CA2	-7.26052	4.30362e-26
LAMA3	-7.23958	2.98105e-07
RAB17	-7.2384	1.74812e-13
S100A14	-7.13954	1.30313e-12
PRR15	-7.10503	1.64144e-12
INAVA	-7.06455	5.70999e-28
TNFSF10	-7.05922	5.4446e-37
ARMCX3	-7	2.05444e-16
MILR1	-6.99999	2.61153e-12
GALNT14	-6.99623	8.51107e-24
SFN	-6.99152	2.19093e-72
DMTN	-6.94251	1.12286e-11
BTBD6	-6.92678	1.01196e-11
NT5DC2	-6.88264	7.45049e-12
PLBD1	-6.81057	4.10325e-15
TPT1P5	-6.80305	8.34564e-11
LRMDA	-6.79874	2.26127e-11
CFH	-6.79007	1.55111e-11
UGT1A6	-6.7761	9.50439e-61
SERPING1	-6.75933	2.77751e-11
C4orf19	-6.74146	2.10275e-18
MLH1	-6.73696	4.39547e-11
UNC13D	-6.73655	2.80189e-37
SLC12A3	-6.70044	2.4424e-17
LIMS4	-6.69116	5.3286e-11
PREX2	-6.66675	6.6879e-18
TCEAL8	-6.60979	3.4936e-10
ABCB1	-6.5749	1.22925e-10
GPR87	-6.51569	1.90111e-13
RPS24P17	-6.50779	2.6149e-09
CAVIN3	-6.46488	3.75666e-10
NCAM1	-6.45943	5.2726e-13
TMEM92	-6.45615	2.49153e-16
COLEC10	-6.45395	3.86362e-10
TCN1	-6.42066	5.14301e-10
DDIT4L	-6.40372	6.82536e-10
SLC6A12	-6.39803	7.35831e-22
SORBS2	-6.36923	1.44542e-09
SEPTIN7P13	-6.3634	4.21262e-07
DPP7	-6.36234	4.53165e-25
NTNG1	-6.33389	1.73373e-09
RNF144B	-6.33091	7.28764e-24
PTPRM	-6.32642	1.50944e-12
TNIP3	-6.26678	3.11511e-09
RNA5SP420	-6.26051	0.000208981
NAPRT	-6.25423	3.99617e-09
GPR15LG	-6.22496	2.11449e-27
KRT19	-6.21006	2.41797e-81
STAT5A	-6.20945	1.48271e-08
PBDC1	-6.17658	6.19217e-09
CHRDL1	-6.17658	6.28934e-09
ZFHX4	-6.16992	5.51681e-09
PRUNE2	-6.1649	1.19463e-11
ANXA10	-6.16322	5.93209e-09
CST6	-6.15987	2.8479e-46
S100A1	-6.1431	3.82399e-77
G0S2	-6.13699	3.51864e-19
DCAF12L1	-6.13613	8.35901e-09
MARVELD1	-6.13613	9.81828e-09
CPA6	-6.12928	1.00507e-08
KRBOX1	-6.10852	1.03191e-08
STEAP2	-6.08746	1.272e-08
NME4	-6.0851	9.32559e-18
BCAT1	-6.08215	3.15488e-21
FILIP1	-6.05166	1.64185e-08
MMACHCP1	-5.98488	0.000445905
PLIN2	-5.96917	7.94638e-40
RPS20P33	-5.95419	5.41988e-08
C6orf132	-5.9472	1.66722e-23
MPZL2	-5.94624	2.02808e-84
RNA5SP174	-5.93073	2.59257e-07
AOAH	-5.93073	2.94289e-06
EPS8L3	-5.91288	3.07275e-10
FTLP14	-5.90688	6.47139e-08
RAC2	-5.88264	8.09407e-13
GLMP	-5.87446	6.23641e-07
PSTPIP2	-5.85798	1.01207e-14
CGAS	-5.85797	1.23519e-07
LGALS9	-5.79006	0.000902062
PLCXD2	-5.7879	4.8665e-13
PSPHP1	-5.78134	0.00138147
RNA5SP323	-5.77258	9.88944e-07
THAP5P1	-5.73696	5.07998e-06
FOLR1	-5.73374	1.13263e-15
MACC1	-5.72451	1.89088e-17
GRHL3	-5.71881	3.89389e-07
POLM	-5.7153	8.3581e-20
ESRP2	-5.70735	3.1166e-09
TMC4	-5.68326	2.43342e-16
RPL23AP90	-5.68181	0.00118939
HS3ST1	-5.67242	5.12681e-07
FXYD3	-5.67242	6.48674e-07
TMEM47	-5.6678	7.49159e-63
SLCO2B1	-5.66296	7.26397e-07
L1CAM	-5.6477	1.35999e-77
GCNT1	-5.63972	3.99292e-14
ACSS3	-5.63807	1.20714e-10
CD34	-5.62205	1.49788e-08
ADORA2B	-5.60486	1.0128e-06
DLGAP1	-5.59494	1.68174e-06
TRHDE	-5.58496	1.21276e-08
RPL23AP24	-5.5749	0.0002845
PTPN6	-5.56071	1.0173e-10
SMIM22	-5.55458	2.41019e-06
ANKRD2	-5.54432	6.51862e-09
RPL39P18	-5.53396	0.00174157
MOB3B	-5.52356	2.16432e-10
CCRL2	-5.52356	1.54588e-06
HSH2D	-5.51569	4.25457e-08
SYT14	-5.50249	2.18535e-06
CNKSR1	-5.49185	2.03749e-06
NLRP2	-5.46827	1.57524e-74
RNA5SP245	-5.45942	0.00240537
TRIM61	-5.44845	3.48562e-06
HOXD1	-5.42066	1.4571e-11
BHMT2	-5.40372	3.62749e-06
KDF1	-5.40372	3.62749e-06
FLG	-5.40372	3.77119e-06
CD24	-5.40179	1.81354e-103
IRF6	-5.39231	5.73799e-06
FUT9	-5.38082	4.37307e-06
IGF2BP1	-5.37851	8.69329e-10
AVPR2	-5.36923	9.15143e-06
PAK3	-5.36632	8.28129e-08
HOXD10	-5.35755	1.27566e-07
PDZD2	-5.35049	1.29152e-09
COL4A4	-5.30742	2.75953e-09
ACOT4	-5.29767	7.79074e-06
RNA5SP474	-5.29767	0.00341813
CSF3	-5.29462	5.61582e-24
SSC5D	-5.2936	2.23117e-15
RPL31P62	-5.28539	2.3423e-05
RNF223	-5.27301	1.46032e-05
ACOT2	-5.27213	5.25616e-21
ZBTB45P2	-5.26052	1.19139e-05
PTGS1	-5.25634	9.264e-15
GFY	-5.25063	9.10989e-22
HYI	-5.24792	5.59592e-05
P4HTM	-5.2384	3.02887e-07
PAPLN	-5.22561	2.95225e-12
FGFBP1	-5.20486	1.34336e-41
MIOX	-5.19639	1.48173e-12
TRAV30	-5.19639	3.98455e-05
HOXD11	-5.18322	1.79513e-05
PHYHD1	-5.18322	2.42225e-05
SDC2	-5.17548	5.13839e-44
FLNC	-5.16992	2.03737e-05
VIPR1	-5.16992	2.08861e-05
CCNA1	-5.16992	3.21525e-05
RNA5SP408	-5.16991	0.00477171
OAS2	-5.16419	5.91741e-22
TEX56P	-5.14295	4.767e-05
RASSF9	-5.12928	9.25857e-07
LYPD6B	-5.12927	0.00023814
RNA5SP61	-5.11546	0.0054928
MDFI	-5.08746	1.71826e-06
PPP1R1C	-5.08746	4.9139e-05
NOSTRIN	-5.08745	0.00659334
SLC2A9	-5.04439	5.05699e-05
LRRC31	-5.03562	1.32062e-07
RNLS	-5.02974	5.88938e-05
STK33	-5.02974	6.78575e-05
C1orf210	-5.02236	1.74558e-08
TSPAN1	-5.01941	2.37431e-100
TCIM	-5.00971	1.60639e-45
GUCA1C	-4.99999	6.56825e-05
KCNIP4	-4.98489	0.000298786
ADAMTS5	-4.98185	1.04168e-07
HLA-DMA	-4.98109	6.13736e-11
PCSK5	-4.97787	5.64568e-47
COL1A2	-4.96413	2.39544e-19
P2RX5	-4.95419	0.000102968
BDH1	-4.95419	0.000168228
TLX3	-4.93859	0.000146899
TINAG	-4.93859	0.000182094
FXYD6P2	-4.93859	0.00953162
PTK6	-4.93073	3.97865e-06
RAPGEF3	-4.92858	2.51334e-14
VAV3	-4.92282	0.00022658
RNA5SP78	-4.92282	0.00910312
LCN2	-4.91236	2.6321e-94
GALNT3	-4.90689	2.3831e-15
ANKFY1	-4.90688	0.000115921
ERP27	-4.89076	0.000264382
SPOCK2	-4.89076	0.0112184
EIF4EBP1P1	-4.89076	0.0133087
SRL	-4.87446	0.000178299
GCKR	-4.87446	0.000438988
PLA2G4A	-4.86994	1.74009e-34
SLC2A12	-4.85798	1.69923e-15
GRHL2	-4.85797	0.000164858
EVPL	-4.85797	0.000274767
GSPT2	-4.8413	0.000182094
SUMO2P19	-4.84129	0.0123314
SP8	-4.8392	7.64316e-11
PRSS12	-4.83519	1.83382e-14
WFDC2	-4.83239	9.64964e-35
BNIP3P15	-4.82442	0.0125779
LTB	-4.82134	1.15522e-28
NPFFR2	-4.80735	0.000240072
H3P25	-4.80734	0.0165065
HSPE1P21	-4.79006	0.0136446
CYB5D2	-4.77258	0.000617788
CHN2	-4.77258	0.0131528
TBCAP3	-4.77258	0.014118
FAM174B	-4.76818	4.22699e-35
ERBB4	-4.73695	0.0159032
TLL1	-4.71881	0.00040273
CPXM1	-4.71881	0.000601841
PITX2	-4.71881	0.000625974
SULT1C5P	-4.71881	0.00167129
KMO	-4.7162	8.88156e-09
HLF	-4.71424	5.4675e-05
ZNF185	-4.71424	8.16281e-05
PCDH20	-4.70659	3.26746e-11
ARL14	-4.70043	3.46077e-05
OR11A1	-4.70043	0.000728195
RPS20P4	-4.70043	0.0156062
PKP2	-4.69838	3.84882e-25
DOK7	-4.69647	8.02784e-14
SYNPO2L	-4.68182	0.0015366
CCN5	-4.66469	2.78869e-28
IGHV4-80	-4.66296	0.000475015
FAM83B	-4.65344	1.94953e-07
PAX6	-4.64385	0.00284548
BCRP9	-4.64384	0.0185429
RFTN1	-4.63471	2.42171e-15
SSC4D	-4.63143	4.22701e-15
NYX	-4.62448	0.000967899
GASK1B	-4.61697	7.11289e-15
SLC7A7	-4.60881	1.79012e-19
ST6GALNAC1	-4.60485	0.000953585
SFTA2	-4.60485	0.0230492
LIMCH1	-4.60443	2.39544e-19
TC2N	-4.60334	1.31008e-13
GJA1	-4.60069	7.85309e-15
BMPR1B	-4.58496	0.0007604
LPAR1	-4.57491	4.64146e-12
ENPP5	-4.57289	7.8249e-06
BAIAP2L2	-4.57202	9.37304e-13
ARSL	-4.56847	4.6446e-11
IGDCC4	-4.56847	1.72151e-10
PRODH	-4.56478	0.00123551
TMEM200A	-4.56071	1.7087e-05
GPX3	-4.54661	4.27024e-17
IFI44L	-4.54431	0.00126987
CELP	-4.54431	0.00205497
LRRC61	-4.54253	2.30382e-20
PHETA2	-4.53397	1.11153e-06
THAP3P1	-4.52356	9.81819e-05
RPS26P22	-4.52355	0.0265296
MEOX1	-4.50249	0.00115426
RPL32P33	-4.50249	0.00157926
MGAT3	-4.50098	5.79227e-09
BLK	-4.49185	0.00012336
THNSL2	-4.48112	0.00208882
HMGN1P30	-4.45942	0.0271527
CD74	-4.45942	0.0295505
MTUS1	-4.45615	1.133e-10
MECOM	-4.42279	3.7503e-23
OLFML3	-4.41503	0.00246273
EIF3KP3	-4.41503	0.00265134
ADAM18	-4.39231	0.00386652
LTF	-4.36923	0.0026079
AK5	-4.36923	0.00270784
MRLN	-4.35755	2.48691e-06
EBP	-4.3552	9.81412e-11
IGFBP1	-4.34577	0.00283524
CHP1P3	-4.34576	0.0391252
TEKT1	-4.34576	0.0417423
HOXD4	-4.34239	9.45446e-06
GUCY1B1	-4.33475	4.02474e-21
GTSF1L	-4.32192	0.00309671
SH2D2A	-4.32192	0.00350131
MOB1AP2	-4.32192	0.00396899
FOXQ1	-4.32192	0.00535585
ADORA1	-4.29767	0.0036931
CRYBG2	-4.29391	8.93267e-11
OPLAH	-4.29278	0.000124673
CLGN	-4.29191	1.89012e-15
VNN1	-4.28011	7.02605e-13
BNC2	-4.27301	0.003541
UTS2	-4.27301	0.00925842
CDH3	-4.26848	2.15e-06
MAGEA11	-4.24793	5.26121e-10
LPAR5	-4.24792	0.0007604
SCIN	-4.24792	0.00437168
ASB9	-4.24792	0.00591203
TMEM25	-4.24792	0.00747853
GSTO2	-4.23266	8.91877e-06
INSYN2B	-4.22239	0.00473996
LRRN4	-4.22067	2.89563e-20
ATF7IP2	-4.20645	9.07032e-05
SPINT1	-4.20387	5.91004e-32
MUC4	-4.19639	0.00535495
DGKG	-4.19639	0.00586786
RORC	-4.19639	0.00621928
SLC25A43	-4.19639	0.00627957
ACOT1	-4.17791	8.97175e-08
CCDC198	-4.16992	0.000143816
PTPN11P3	-4.16992	0.000969601
SDR42E1	-4.16992	0.00717681
SLC3A1	-4.16992	0.00834701
NLRP7	-4.16992	0.0140313
CDKN2B	-4.14295	0.00657508
KHDC1	-4.14295	0.00690535
PTGFRN	-4.14009	2.96125e-22
RIMS1	-4.11547	0.00796931
VNN2	-4.11547	0.00905348
COL9A2	-4.1062	3.27122e-12
ZNF608	-4.10433	0.000646172
ZG16B	-4.09953	8.1622e-05
RNF43	-4.08746	0.0105897
CLDN10	-4.07325	4.15995e-15
TNIK	-4.05528	4.41183e-05
CTTNBP2	-4.05311	0.000331597
AMBP	-4.02975	3.12705e-24
TMEM190	-4.02974	0.0132843
RPL23AP88	-4.02974	0.0136958
CLDN2	-4.02974	0.0224874
PRSS22	-4.02236	8.30147e-05
GALNT13	-4.02236	0.00215076
SEMA3B	-4.00946	1.48219e-07
ST14	-4.00474	2.1051e-42
RASSF6	-4	3.01457e-08
C2CD4A	-4	4.37689e-05
THRB	-4	0.000200762
SPRY1	-4	0.000427628
CTSE	-3.99999	0.0115097
COL11A1	-3.99999	0.0120913
HOXD3	-3.99524	9.42938e-12
SUSD4	-3.97727	0.0482797
SLPI	-3.97518	1.98286e-38
CPNE7	-3.974	7.03186e-05
AIFM2	-3.95693	1.03191e-08
KCTD4	-3.9386	5.72257e-08
H2AC14	-3.93859	0.000321178
STEAP1	-3.93202	9.71567e-40
ANK1	-3.92481	5.69653e-09
TJP3	-3.92459	4.87597e-35
IKZF2	-3.90689	0.000530805
GPR68	-3.90689	0.000849981
ZBED2	-3.90429	1.55825e-45
KCNK15	-3.88929	1.62286e-06
NMU	-3.88909	5.87736e-23
BATF2	-3.88897	7.98227e-08
LIPG	-3.88752	0.00134807
DTX3	-3.87446	0.0254871
SOHLH2	-3.87212	2.16283e-09
CLDN4	-3.86316	3.68388e-38
HSPG2	-3.85297	1.11482e-12
SYTL1	-3.848	3.47043e-33
PTAFR	-3.84799	1.33703e-06
IGFBP7	-3.84784	1.89139e-78
ABHD1	-3.84129	0.0405971
CYP26B1	-3.83697	7.94296e-15
HBE1	-3.83569	0.00119127
POF1B	-3.83289	8.68715e-08
TMEM125	-3.83289	0.000391364
PPFIBP2	-3.80735	0.000213104
BANK1	-3.80735	0.0246851
PHACTR1	-3.79441	0.000314346
TMEM171	-3.79256	3.15072e-16
SYTL2	-3.79007	1.32333e-05
GLDC	-3.78374	4.2909e-15
PRR15L	-3.78135	0.00778637
MICB	-3.77761	5.60316e-08
CYB5R2	-3.77258	0.00136584
NEUROD2	-3.77258	0.0309524
TAAR6	-3.77258	0.0309524
RAMP1	-3.77258	0.0326289
MALL	-3.76553	6.28934e-09
KRT83	-3.76553	0.00215076
MIEN1	-3.75661	3.46458e-72
AASS	-3.75488	2.42225e-05
P2RY2	-3.75488	0.00865157
CXCL5	-3.74024	1.1449e-06
HACD4	-3.73696	0.000599887
RPL37P12	-3.73418	0.0032817
ASH1L	-3.72379	0.000172668
H2BC7	-3.71424	0.000663033
MUC1	-3.70739	3.22598e-51
FLRT3	-3.70335	1.53363e-06
TMEM200B	-3.70044	5.59592e-05
PRICKLE1	-3.70043	0.0017194
DMRTA1	-3.70043	0.0109705
MMP14	-3.69187	0.000534688
IFITM1	-3.69031	2.9787e-21
WNT5A	-3.66985	6.94542e-05
PAPPA	-3.66675	1.13496e-05
IRAK3	-3.66533	6.25487e-09
SAMD10	-3.66296	0.0014265
CSRNP3	-3.66296	0.0409859
GPAA1P1	-3.66296	0.0418126
RPL29P24	-3.66296	0.0481355
NAPSB	-3.65025	3.29144e-05
SULT1A1	-3.64669	3.90643e-21
KRT24	-3.64385	0.0148269
ABLIM2	-3.64385	0.0364835
RLN2	-3.63226	0.006059
PLAG1	-3.62935	0.000128692
GGN	-3.6088	0.0184504
FGF18	-3.59826	5.21581e-09
TRIM22	-3.58496	1.80647e-20
SGPP2	-3.58496	2.98552e-17
SERPINA1	-3.56965	1.41618e-22
HR	-3.55896	6.11143e-05
CAPG	-3.55733	9.38967e-28
PILRA	-3.5565	4.87183e-17
ABCA12	-3.55458	0.0200879
RPS6KA2	-3.53605	1.08424e-09
COL7A1	-3.53158	1.56133e-13
CA12	-3.51955	9.20236e-09
OR12D2	-3.51096	0.0103257
DAPP1	-3.48997	2.12078e-21
ACADS	-3.48113	7.03978e-11
ABCG2	-3.45943	1.17345e-05
SPATA18	-3.45943	0.0137243
XAGE2	-3.45943	0.00664937
CHCHD2P6	-3.44745	0.00361337
CXXC5	-3.44587	3.15117e-22
SULF2	-3.43538	5.57725e-05
PAQR7	-3.43296	3.69472e-09
PTGIS	-3.43295	0.0126184
ARHGAP40	-3.43295	0.0184346
LY6K	-3.41741	1.80177e-07
C1orf116	-3.40706	2.19685e-14
RGCC	-3.40599	8.11438e-06
ADRA1B	-3.40599	0.0169273
CES3	-3.39689	2.43212e-06
GFRA1	-3.38932	1.84372e-05
MFSD2A	-3.3874	2.52142e-11
GPR19	-3.38701	0.047428
LRATD2	-3.38152	2.97137e-22
HNF4G	-3.38014	1.05461e-06
GPER1	-3.37851	0.000397754
ID4	-3.37013	2.02408e-43
CYSRT1	-3.3604	2.87753e-06
IL20RB	-3.35634	2.03521e-08
SLC8A1	-3.35435	1.97117e-11
EGLN3	-3.35363	0.00054137
RPS2P32	-3.34239	0.000700421
ARAP2	-3.34103	5.314e-06
STAT4	-3.3339	0.000633571
TINAGL1	-3.32655	1.84536e-34
PORCN	-3.32645	5.93669e-13
DAPK1	-3.32572	0.00105058
SPDEF	-3.32192	0.000675384
RINL	-3.32192	0.003102
DCDC2	-3.31902	5.66052e-34
DUSP4	-3.31288	4.45796e-12
RHBDL2	-3.29768	0.0159912
ENC1	-3.29684	4.42586e-11
TENT5A	-3.28231	7.89973e-05
ERBB2	-3.28197	1.02695e-18
PRRG2	-3.28011	3.00138e-07
APOL4	-3.26678	0.0164719
SHISA2	-3.25481	0.000195249
TCN2	-3.25172	3.65391e-14
FFAR4	-3.24792	0.0020547
EXPH5	-3.23946	0.00109272
SLC37A2	-3.23266	1.73913e-07
VCAN	-3.23107	1.00434e-17
MITF	-3.23095	8.06776e-06
S1PR1	-3.21501	0.0197984
DZIP1	-3.2115	0.000706318
PIWIL4	-3.19639	0.000156076
FOXO1	-3.18246	6.26472e-22
SUSD2	-3.16992	0.00718041
C11orf52	-3.16628	8.69155e-09
SULT1A3	-3.16494	6.27391e-41
MDK	-3.14493	3.20824e-36
ALCAM	-3.14381	3.47964e-25
SULT1C2	-3.14092	5.46794e-18
RSAD2	-3.13465	0.00206419
SLC16A7	-3.12553	0.00303369
ABHD12B	-3.12338	0.000551189
LOX	-3.10215	1.23109e-10
DPP4	-3.09928	4.01213e-07
JAG1	-3.09839	9.22124e-22
MICE	-3.08746	0.038066
HNMT	-3.08377	0.00121727
XAF1	-3.08066	9.11572e-11
IQGAP1	-3.07972	1.43204e-06
SYNE2	-3.07298	3.22159e-09
JUP	-3.06897	5.34377e-46
HOXB8	-3.06868	1.67375e-22
ADAMTS9	-3.06379	2.51685e-06
FTLP12	-3.05889	0.0319111
PPP1R14A	-3.05062	0.049269
PTK2B	-3.04564	3.59784e-07
ADGRF4	-3.04439	0.00626339
SOX17	-3.02738	2.96125e-22
FGF12	-3.02553	1.09328e-05
C2orf88	-3.01244	9.8088e-17
QPCT	-2.98956	4.83969e-26
OASL	-2.98326	2.54475e-08
HOGA1	-2.974	8.85032e-08
FSCN2	-2.974	0.0494614
RIPK4	-2.97353	3.42787e-11
ZNF618	-2.97303	2.35333e-05
ARRDC4	-2.96962	0.00165396
SEL1L3	-2.95751	0.00380437
NMNAT2	-2.94189	0.0065094
MED12L	-2.93859	0.0489192
ANO9	-2.93288	0.00674541
CLDN7	-2.92056	0.0345745
NID2	-2.90196	2.86196e-13
NALF1	-2.90046	0.000422956
KCNK5	-2.89812	2.12962e-08
IFI6	-2.89531	1.35094e-16
MYOCOS	-2.87101	9.89607e-05
C8orf88	-2.86941	3.81481e-05
RASGRP1	-2.86312	3.52231e-10
KRT222	-2.8365	0.045959
RIGI	-2.8255	2.67819e-13
GJB3	-2.82443	0.00371653
GJB4	-2.80735	0.0108648
ITGB2	-2.80035	1.22886e-10
IGFBP2	-2.785	9.35462e-28
MMP19	-2.78427	0.0332506
TDRD12	-2.76939	0.000138805
HOXB2	-2.73348	7.76199e-31
IFI44	-2.72828	3.38054e-10
ZBTB45P1	-2.72246	0.00411972
BDKRB1	-2.71756	7.5546e-16
LY6S	-2.70426	9.70574e-06
MMP24	-2.70044	1.45369e-15
CUBN	-2.68012	0.0115013
KLHL13	-2.67547	4.30468e-09
SLC12A2	-2.66941	1.07314e-07
HOXD9	-2.66785	0.000676535
HOXB5	-2.63787	2.25966e-14
SLC22A31	-2.63226	0.0160143
ZNG1A	-2.62263	0.0165527
OVOL2	-2.62243	0.0136465
MAPK13	-2.60979	1.05662e-07
PDE5A	-2.60979	7.69104e-05
ERBB3	-2.60572	2.8054e-06
UGT2B17	-2.60334	0.0158138
CASS4	-2.58496	0.0489988
KYNU	-2.5816	5.53722e-56
FUT4	-2.55799	2.74894e-13
FA2H	-2.55429	2.92376e-13
MLLT11	-2.54827	9.26007e-12
ITGB4	-2.53895	5.48788e-12
PABPC4L	-2.53138	0.000199876
TNFSF13	-2.52356	0.049269
SORCS2	-2.51753	3.69472e-09
ISG15	-2.50001	2.5846e-11
SMPDL3B	-2.49727	1.93822e-09
GLIS3	-2.46948	0.0194268
MYRF	-2.46736	0.000186955
COL5A1	-2.44184	0.000709518
HMGN1P8	-2.44183	0.029824
LAD1	-2.44001	3.5965e-07
ACSL5	-2.41504	4.11282e-06
FES	-2.41504	0.0129671
SFXN2	-2.41319	0.0440953
CYP27A1	-2.40717	0.00192261
ARMCX6	-2.383	0.00341813
ARHGEF16	-2.38082	1.74469e-05
ASPHD1	-2.37606	1.47465e-06
RNA5SP411	-2.37082	4.48993e-23
KRT87P	-2.35989	0.0249696
OR51B5	-2.34483	0.0124433
SORBS1	-2.34314	0.00987923
CFB	-2.34067	8.75391e-13
CFAP47	-2.3295	0.000265298
EFNB1	-2.32756	3.61019e-24
PSG3	-2.32193	0.0419494
ZSCAN12P1	-2.30836	2.31891e-05
GPD2	-2.2949	1.21903e-08
CPE	-2.29384	1.70398e-09
HAPLN3	-2.28144	3.8458e-10
CDKN1A	-2.27566	9.0367e-23
AKT3	-2.26736	2.63514e-05
FAAH2	-2.26303	6.09261e-06
TRIM55	-2.25964	3.10732e-09
C15orf62	-2.25526	0.00652424
CHRD	-2.25457	0.000160682
KRT7	-2.25386	1.02427e-18
FEZ1	-2.24793	1.02054e-21
NALCN	-2.24392	0.0163312
C3	-2.24335	4.64057e-07
SECTM1	-2.24249	0.000782288
PAQR8	-2.23196	1.09769e-11
SNTB1	-2.22571	1.05776e-06
RAB7B	-2.22239	0.0227686
RDH10	-2.21718	1.66142e-23
MST1	-2.21551	2.30254e-05
F11R	-2.20582	4.37143e-21
NPEPL1	-2.20163	0.000466382
COL4A2	-2.20019	1.75503e-08
PLEKHF1	-2.19512	7.23393e-13
UCP2	-2.18781	2.16361e-24
PRR5L	-2.18286	0.000676535
MARVELD3	-2.1592	0.0469712
SLC46A3	-2.1565	0.00868259
NUP62CL	-2.14756	6.20211e-05
CYP4F11	-2.14136	1.17256e-06
TENT5B	-2.13578	0.00321619
SLFN5	-2.13056	3.4282e-09
IFIT2	-2.11548	1.79513e-05
GGT1	-2.10719	0.0133213
IDO1	-2.09337	5.9065e-07
AVPI1	-2.07271	1.55627e-19
BICC1	-2.06966	1.19627e-08
TM7SF2	-2.06369	0.000519076
KCNK1	-2.04439	4.93985e-10
COL12A1	-2.04439	0.0175442
KIAA1217	-2.04103	0.000211972
EPSTI1	-2.03025	6.60563e-05
IFIT1	-2.02647	5.37718e-15
SERINC2	-2.02328	1.06868e-16
LUM	-2.00371	5.87182e-05
PRSS16	-2	0.00109272
SIPA1L2	-2	0.00597644
COL4A1	-1.99258	4.57088e-06
C12orf75	-1.97887	1.61117e-21
HOXB6	-1.9737	8.41906e-05
CD274	-1.97025	0.000646492
CDC42EP3	-1.96197	6.46278e-08
UBA7	-1.96083	0.0142618
RNA5SP412	-1.95204	4.53667e-14
SAMD9	-1.94678	0.0237161
VLDLR	-1.94656	4.53244e-06
SMIM36	-1.94199	3.69894e-13
HELZ2	-1.92776	0.00819312
IFIH1	-1.91895	3.80999e-08
ITM2B	-1.9116	3.81038e-13
ADAP1	-1.90496	2.68449e-16
IL6R	-1.87652	0.000730893
MAP3K1	-1.87337	0.00898291
AFAP1L2	-1.87279	2.36493e-06
ESRP1	-1.86302	1.19765e-05
UBE2FP3	-1.8606	0.0169999
MFGE8	-1.8594	2.14147e-16
PIGR	-1.85864	3.4651e-05
ROR1	-1.8548	0.00533625
PCGF5	-1.85451	1.00507e-08
BCL2A1	-1.84567	0.00331914
CCL2	-1.84494	2.36313e-05
RNA5SP414	-1.84492	8.87893e-34
PLSCR1	-1.8415	4.56692e-21
CXCL16	-1.82401	1.38792e-13
MAP7	-1.82368	2.01266e-11
RUNX2	-1.82103	0.0161697
ATP5MC1P4	-1.82018	0.00299899
RAB42	-1.8178	9.51621e-06
MYO10	-1.81675	0.00395499
LRRK1	-1.80593	0.00081432
FOXE1	-1.8053	9.81412e-11
IL1R1	-1.80115	4.6251e-05
ERVMER34-1	-1.80028	0.000109672
GBP2	-1.79691	3.39419e-05
MISP	-1.79324	2.14432e-10
PLEKHA6	-1.78871	0.0145222
ATP11A	-1.78526	5.06445e-07
CHUK	-1.77419	0.00083792
CCN2	-1.77412	0.00180492
RNA5SP423	-1.77152	0.000116447
DENND1C	-1.77113	2.58879e-12
TMCC3	-1.74496	0.0069418
CTSB	-1.7419	1.55701e-06
ARAP3	-1.74126	0.0118485
THBS1	-1.73445	8.46977e-06
SDCCAG8	-1.73098	0.00275385
SMARCC1	-1.72371	5.95956e-05
FOXF1	-1.70044	0.00581004
DMKN	-1.69766	0.00124438
PLAAT4	-1.69384	1.1955e-07
GAD1	-1.68805	0.0407731
BDKRB2	-1.68748	0.000147094
ARID5B	-1.68536	0.0323374
PCCA	-1.67765	6.28934e-09
ALDH1A3	-1.66919	1.14159e-07
SGK1	-1.66862	0.00190143
NFKBIZ	-1.66418	0.000325043
APOL1	-1.65511	6.06001e-13
HMGA1	-1.6491	3.51443e-15
RPL32P29	-1.647	0.0392309
TMEM169	-1.64572	0.000132728
GNAI1	-1.64016	1.78601e-07
PCDHA12	-1.63743	0.0484717
SOX4	-1.63206	1.34036e-06
FAS	-1.63066	0.00319148
ANXA4	-1.62176	1.57616e-21
TBX15	-1.62149	0.0482999
CGN	-1.62075	2.16183e-08
OAS3	-1.61944	0.0310296
COL6A1	-1.61555	1.48246e-13
KCNE4	-1.61023	3.14478e-09
SLC44A2	-1.60525	0.000405633
FUCA1	-1.60152	3.20895e-15
PLCH1	-1.59012	0.00621891
LNPEP	-1.58721	0.000667784
LURAP1L	-1.58496	0.00305748
RNF2P1	-1.58496	0.0308362
TGFA	-1.58419	1.85793e-08
UGT8	-1.57657	0.000605182
AP1M2	-1.57413	7.4209e-05
DUSP10	-1.57199	8.32623e-09
SPRY2	-1.57191	2.8194e-05
GPR160	-1.56933	1.3204e-11
SMIM3	-1.5603	0.000130825
HOXB9	-1.55563	8.83278e-14
TNKS2	-1.5538	0.0138445
TMEM139	-1.53821	0.00142185
CRB3	-1.53747	0.00060691
WDR91	-1.53675	0.000122022
ATP10A	-1.53051	0.00283524
ADM5	-1.52893	0.0391772
EDN1	-1.52602	4.84668e-09
AMOTL2	-1.52119	0.00030256
KANK1	-1.5141	0.0218629
EPAS1	-1.50759	0.0129845
SOCS3	-1.50604	9.54025e-09
HHLA1	-1.50542	0.000544808
ZNF687	-1.5025	0.00811095
CIDECP2	-1.49839	0.0215723
EPS8L2	-1.49523	2.33198e-11
CNKSR3	-1.49277	0.000349842
FAM167A	-1.48297	1.63536e-05
AHR	-1.48078	0.000136554
ACOT11	-1.47275	0.0437585
TSC22D3	-1.47139	0.000420615
STING1	-1.46765	1.07585e-07
VEPH1	-1.4676	0.0416184
GDF15	-1.46085	3.1232e-08
TXNIP	-1.45816	1.82792e-08
RSPH1	-1.455	0.0497302
MYO5B	-1.44913	9.07032e-05
H2AC6	-1.44636	1.09825e-05
THEMIS2	-1.44057	0.0430031
BCL3	-1.43739	2.65214e-10
RNASET2	-1.43634	6.56736e-06
CD55	-1.43539	4.40614e-06
MXD1	-1.43463	0.0264607
DEGS1	-1.42628	6.26581e-15
ASRGL1	-1.41283	2.06003e-09
HERC6	-1.41152	4.09212e-08
ZHX2	-1.40951	0.00015109
SPINT2	-1.40018	1.15672e-11
SLC25A29	-1.39913	0.000364495
SAA2	-1.39725	0.0400527
WNT7B	-1.39581	1.41416e-06
KRT8	-1.3934	6.067e-08
CYBA	-1.3882	4.9139e-05
CASP10	-1.3876	0.017708
ANXA9	-1.38346	0.000180996
RHPN2	-1.38244	1.21137e-08
SLC22A23	-1.37851	0.026999
IRS2	-1.37851	0.0463633
RCBTB2	-1.36864	6.95065e-06
ATF7IP	-1.36847	0.0026794
TTBK2	-1.361	0.0126394
LAMB1	-1.35364	0.00200515
BIK	-1.34266	0.000523339
RAP2B	-1.33845	0.000156489
RBPMS	-1.33403	9.55422e-06
NDFIP2	-1.32878	3.47127e-06
OSBPL7	-1.30855	0.0469712
PARP9	-1.30356	3.20904e-05
RND3	-1.29553	6.73652e-07
RIMKLB	-1.2949	0.0058275
TBC1D8	-1.29336	0.00013774
SAMHD1	-1.29291	3.01478e-06
KRT80	-1.28391	0.000745903
ABHD11	-1.28348	0.000898566
ST3GAL1	-1.27886	0.00907528
KLF5	-1.27541	0.0163902
SLC7A1	-1.27513	0.00525615
ALDH2	-1.27184	3.64482e-08
IDH2	-1.2671	9.28765e-08
PCTP	-1.26078	1.41931e-07
ENTPD7	-1.25691	0.0218488
IFIT3	-1.25493	2.05503e-05
PLEKHG3	-1.25432	0.0485589
HERPUD1	-1.25348	2.15841e-14
NPEPPS	-1.24351	0.0345324
DAAM1	-1.23825	0.00581004
HOXB3	-1.23802	0.00245573
BTC	-1.23704	0.00387724
SH2B2	-1.2305	0.00669486
STIM2	-1.22542	0.0129671
ZNF248	-1.22081	0.0315395
GADD45A	-1.21975	6.01286e-05
MAN1A1	-1.21501	0.0166954
ADA	-1.21258	5.92444e-06
SCPEP1	-1.20969	8.56453e-10
COBLL1	-1.20873	0.000821813
CNDP2	-1.20782	1.22886e-10
PLEKHA5	-1.20676	0.0135813
MGST2	-1.20622	1.69966e-07
CSGALNACT1	-1.20535	0.00480442
SDF2L1	-1.20287	0.00104392
CTSS	-1.20226	0.000624368
TMEM39A	-1.19768	0.00391618
HOOK1	-1.19621	0.0020473
CDC42BPG	-1.19377	0.0483275
OAS1	-1.19072	6.25715e-06
IRF5	-1.1901	0.0101795
SLC18B1	-1.18776	0.000137042
CANX	-1.18443	8.46977e-06
SLC4A11	-1.18398	0.0152551
LTBP4	-1.1838	0.0220065
PAPSS2	-1.17821	0.0125719
GOSR2	-1.17509	0.0420327
CDR2L	-1.16843	1.3703e-05
CCND1	-1.16785	1.56608e-07
ZNF165	-1.16636	0.001471
ZNF703	-1.16439	0.00503624
GALE	-1.16372	0.000214442
MPZL3	-1.1594	0.0367631
ITGA3	-1.1591	8.23058e-07
SDS	-1.15846	0.0129671
GPRC5A	-1.1567	0.000920949
SEZ6L2	-1.15557	0.0429171
CCNG1	-1.15141	6.4725e-05
CORO1A	-1.15045	0.0179834
DNAJC3	-1.14832	0.000620417
GFPT1	-1.14657	0.000395865
SIRPA	-1.14602	0.000710138
DDX60	-1.14474	0.0178161
SMAD3	-1.14293	0.0150821
FUT8	-1.1414	1.7072e-05
ZIC5	-1.13993	0.0254871
MMD	-1.13077	0.000938814
AEN	-1.12717	0.00148566
MAN2A1	-1.12376	0.012748
WARS1	-1.11528	7.58609e-06
TLE1	-1.11042	7.97314e-07
SLC25A37	-1.109	0.0227438
PSAT1	-1.10783	1.47907e-09
SERINC5	-1.10639	0.0329389
SPTLC2	-1.10466	0.00502606
CMPK2	-1.10284	0.00878361
TCF7L1	-1.10023	0.00116735
APOL2	-1.09064	0.0101624
PTTG1IP	-1.08663	3.54535e-09
P4HB	-1.08658	1.45204e-08
PTP4A1	-1.08653	0.0124042
KANSL1	-1.08567	0.0442426
MBOAT1	-1.08504	0.0239516
GSR	-1.08102	2.13958e-06
PDZK1IP1	-1.08076	0.000175638
ADAMTS1	-1.08031	0.000120595
AIF1L	-1.07208	0.000131165
MTMR4	-1.06481	0.013432
ERAP1	-1.05901	0.0119171
H1-0	-1.05445	1.38222e-07
PRRG1	-1.04981	0.0181406
C1orf226	-1.04933	0.0178161
HMGA2	-1.04908	0.00764596
RNF126	-1.04425	0.000255593
ALOX5AP	-1.04299	0.0334304
TNFAIP1	-1.03242	6.17587e-05
MRPL45P2	-1.02903	0.0224487
SERPINB1	-1.02859	1.50716e-05
AJUBA	-1.02742	0.014665
LITAF	-1.0257	2.28415e-08
MCM3	-1.02313	5.958e-08
FZD5	-1.02252	0.0309524
PDIA4	-1.01743	6.93894e-08
RAI14	-1.01438	0.000430317
SLC25A30	-1.01136	0.0101424
RBMS2	-1.01114	0.0043126
RHOV	-1.00293	0.0427344
PLPP3	1.00301	0.0027813
MACROD1	1.00452	0.0131513
ZBTB22	1.005	0.00366283
IMPA2	1.00597	1.95645e-05
ALX1	1.00794	0.000738243
ADRA2C	1.00907	0.0380192
BEX3	1.0113	0.00135525
S100A10	1.01214	0.000258764
AS3MT	1.01924	1.5413e-05
DIPK1A	1.01937	0.00107352
BCAS1	1.01942	0.020632
RAB6B	1.02375	0.00548079
HSPB1	1.02483	0.0044021
LGALS1	1.02787	0.00555265
RASGEF1C	1.02788	0.0391991
RNASE4	1.02981	0.0225614
REEP1	1.03242	0.016579
RILP	1.03508	0.047428
PHTF1	1.04108	0.0165065
NSUN5	1.04237	0.0499489
NSL1	1.04367	0.0186745
IL4I1	1.04905	0.0123906
S100A4	1.05214	0.00205014
PDLIM2	1.05216	0.0202833
APCDD1L	1.05311	0.00434177
TUBB4A	1.05636	0.0203034
DPYSL4	1.06127	0.000197889
YBX2	1.06193	0.0403894
CCDC102A	1.06403	0.00396899
AKR1C1	1.06648	3.2316e-05
FUOM	1.07526	0.00725766
SNCG	1.08845	0.00503624
MYPN	1.09289	0.0089793
APOE	1.10293	0.00129211
HES2	1.10518	0.0275663
FAM131C	1.11548	0.00974283
TOX	1.11677	0.000858822
ICA1	1.12749	0.0101795
DGAT2	1.12776	0.000854288
SCN1B	1.13259	0.00429341
DIRAS1	1.13297	0.0085546
CIART	1.13393	0.0242448
SLC10A4	1.13881	0.000654342
RFXANK	1.13974	0.0222968
PDE3B	1.14112	0.0274932
IGFL1P1	1.1437	0.000989979
TRPC6	1.14552	0.0043304
SULT2B1	1.14647	0.0161722
KLHL35	1.14992	0.00775304
CA11	1.15395	4.42976e-05
GSN	1.15414	2.04106e-05
SLC29A4	1.1563	0.0142662
CITED4	1.15835	0.00326502
ANPEP	1.16425	4.51349e-07
CD70	1.16503	0.000807646
RRAGD	1.16534	0.000642098
FABP5	1.16579	9.98438e-05
ALDH1A1	1.16809	4.84871e-12
MLF1	1.17939	2.9428e-06
GSTA4	1.17971	0.0201218
ERVV-1	1.18559	2.07973e-05
SHC2	1.19614	0.00778606
ANG	1.19821	0.000673272
OGDHL	1.20076	0.00229246
PRSS23	1.21029	2.38812e-09
C19orf81	1.21112	0.0193587
MMP2	1.21169	0.0142855
NAP1L3	1.21556	0.0129461
ZNF225	1.2187	0.0177483
CNRIP1	1.22239	0.00581004
CFD	1.22278	0.00917757
TTC39A	1.22341	0.00215648
CHRNA9	1.22347	0.0165065
ADORA2A	1.22654	2.81476e-05
CSAG3	1.2316	0.000405633
PNMA6B	1.23589	0.00326502
GYG2	1.23666	0.00845629
ANKH	1.23967	4.58441e-05
PROS1	1.23998	0.000119244
COMP	1.24793	0.0281975
BATF3	1.25447	0.000895434
SRPX	1.25468	0.013658
STK32C	1.25966	0.000128739
AKR1C3	1.26043	6.76542e-10
HRCT1	1.26598	0.00023814
FAXC	1.26604	0.0027304
MB	1.26757	0.0206841
ABCA17P	1.27253	0.0237276
SMARCD3	1.27684	0.00296753
F2RL1	1.27957	0.00943034
DDX53	1.28011	0.0462877
REEP2	1.28094	0.000198401
LPAR3	1.2824	0.00573961
TLE2	1.29569	2.25986e-05
MTMR9LP	1.30619	0.00442871
F2R	1.31207	8.46977e-06
PCDHA1	1.31539	0.00033265
HSD17B14	1.32063	1.51804e-05
NREP	1.32193	0.015649
SEPTIN5	1.32366	5.0372e-05
ICAM1	1.32509	6.85911e-12
NRTN	1.33243	0.0020094
KHDRBS3	1.33342	0.00320635
SNX8	1.33949	0.045959
RETREG1	1.34735	0.0155136
CRYAB	1.35483	0.000297251
CD83	1.36479	3.09332e-06
CT45A10	1.36737	3.99775e-05
CNFN	1.37417	0.00847256
PDZK1	1.38991	6.88019e-08
ALDOC	1.39474	7.06951e-06
UPK1A	1.39715	0.0456167
SPARC	1.42554	2.14687e-13
CDH8	1.43267	0.000290254
ARHGAP31	1.43635	0.0180937
APOC1	1.43639	5.4675e-05
PNMA6A	1.44916	0.00171
SDCBP2	1.45943	0.00502386
PHOSPHO1	1.4614	3.54424e-08
PTGES3L	1.46949	0.0316534
WNK2	1.47207	0.00630255
TNNI3	1.4742	0.00266233
PTGDS	1.4744	0.0181795
TRIML2	1.47484	0.0345324
PRR20G	1.51353	0.0265623
LRRFIP2	1.55608	0.0233807
CTHRC1	1.55747	3.7692e-12
AKR1C2	1.58213	0.00519378
ADGRE1	1.58496	1.47448e-05
DDC	1.58967	0.00126258
KCNN4	1.59908	1.03805e-05
RPL32P27	1.60931	0.0016745
CCDC74A	1.622	0.010096
NDRG4	1.62449	0.0311903
CGB8	1.63917	0.0127996
ISCA1P4	1.65557	0.0407046
RPL39P34	1.68899	0.000376547
CCDC28B	1.69125	4.30739e-07
CSF2	1.70555	0.0275274
KCNMB4	1.70846	1.62221e-05
HTRA1	1.72708	5.98244e-07
AQP9	1.75974	1.62475e-06
PF4V1	1.76639	9.86378e-05
CREB3L3	1.76936	1.08717e-13
APBB1	1.7819	0.0043304
CPT1C	1.79145	6.50554e-07
CGB2	1.85505	9.99668e-05
MSC	1.85862	2.24893e-12
BGN	1.86014	0.00659334
DDAH2	1.86088	2.64621e-08
GAGE1	1.8625	0.00452174
PSD	1.86994	0.000156587
TLE3	1.87955	0.0323374
CT45A3	1.88228	2.20782e-08
PPP5D1P	1.89525	2.89188e-13
RBAK-RBAKDN	1.89829	1.05624e-06
MGARP	1.9094	1.63774e-07
RASSF4	1.94041	6.04538e-08
LRRC32	1.95936	0.0201455
CACNA1A	1.96499	0.0120913
ZNF219	1.96585	2.42225e-05
JAKMIP1	1.97154	0.040048
C1QL4	1.99022	3.93553e-13
HBQ1	2.01583	0.00221996
WLS	2.01978	8.02761e-12
MOV10L1	2.04551	0.0173107
RPL23AP11	2.05987	0.000326928
C1QTNF3-AMACR	2.06111	0.00153299
EMID1	2.06261	0.000709581
URAHP	2.07529	0.00649426
MKRN10P	2.07923	0.00266233
ZNF780B	2.09233	0.0201156
DHDH	2.09245	0.00148566
PRSS3	2.15306	5.09973e-11
C11orf96	2.18955	4.02133e-05
CTAG1B	2.44746	0.0283804
CT45A5	2.4609	0.000379644
STON2	2.47534	0.0181294
CT45A1	2.49778	3.39958e-11
GAGE2E	2.59727	8.23709e-07
MYL9	2.66174	1.08742e-06
GAGE13	2.69421	8.4552e-06
SAGE1	2.70571	0.00999732
PPP1R1A	2.73783	2.55514e-19
PPP4R4	2.75291	0.029824
PDE6B	2.75861	0.00952547
AKR1B10	2.8365	3.22714e-05
SNCB	3.05889	0.0238719
ZNF287	3.06301	0.0124042
SLC47A2	3.50779	0.00508434
GAGE12F	3.70126	0.0139605
GAGE12G	3.70126	0.0139605
C1QTNF12	3.73696	0.0305302
WT1	3.78659	0.0133178
FBN3	3.80735	0.0279997
ANKRD36B	3.80735	0.0246851
RPL31P52	3.8413	0.0224557
XAGE1A	3.96962	0.0218629
MCRIP2P1	4.22239	0.00764596
FCF1P2	4.22753	1.81612e-05
RPL34P6	4.24792	0.0457734
H2BC16P	4.29767	0.0411803
HMGA1P3	4.32192	0.0434127
COX6CP2	4.36922	0.033506
ZMYND12	4.48112	0.0372034
SPANXB1	4.54431	0.00116272
LHB	4.62448	0.00274086
UBE2Q2P13	4.71881	0.0152551
C11orf91	4.73696	0.000365463
PLAAT1	4.82442	0.0164719
TAF9P3	4.84129	0.0112184
AKAP14	4.89077	0.000160913
RPS27P29	4.93859	0.000104109
TBC1D3H	5.23521	0.000451568
IGKV1OR1-1	5.26052	0.00419791
RRN3P3	5.28539	0.000196828
UQCRHP2	5.32192	0.0044021
PRRT1	5.38081	0.00313302
RPL34P33	5.42625	0.0044021
RPL13P5	5.42625	0.00238764
CGB1	5.48112	9.50232e-06
RPS29P5	5.50249	0.0024634
SPANXA2	5.50462	4.49708e-14
RNA5SP284	5.77258	0.00111476
RBX1P2	6.04439	5.98244e-07
XAGE1B	7.23521	6.10697e-12
